# Supplementary material for: 4-Vinylguaiacol in Citri Reticulatae ‘Chachiensis’ Pericarpium Volatile Oil: A Microbial-Mediated Aging Marker Enhances Glucose Metabolism
Source: Foods. 2025 Oct 14;14(20):3489. doi: 10.3390/foods14203489 (PMC12563654; doi:10.3390/foods14203489)
Supplement: Supplementary file 1 [file foods-14-03489-s001.zip]

Archive with 1 entries (1 files):
- foods-3798682-supplementary.pdf
